# Supplementary material for: Steroidal Saponins from Water Eggplant (Fruits of Solanum torvum) Exhibit Anti-Epileptic Activity against Pentylenetetrazole-Induced Seizure Model in Zebrafish
Source: Molecules. 2024 Mar 15;29(6):1316. doi: 10.3390/molecules29061316 (PMC10974013; doi:10.3390/molecules29061316)
Supplement: Supplementary file 1 [file molecules-29-01316-s001.zip]

Archive with 1 entries (1 files):
- molecules-2862031-supplementary.pdf
